# Supplementary material for: Evaluation of BCL2 and TNFα as mRNA biomarkers for monitoring the immune response in critically ill children
Source: Ann Med Surg (Lond). 2018 Oct 30;36:122–8. doi: 10.1016/j.amsu.2018.10.024 (PMC6232653; doi:10.1016/j.amsu.2018.10.024)
Supplement: AMS-D-18-00190_DataProfile [file mmc1.xml]

<?xml version="1.0" encoding="utf-8" standalone="no"?>
<data>
  <datasets>
    <author>Zhraa19@yahoo.com</author>
    <type>0</type>
    <dataset>
      <value>4</value>
      <reason>Data will be made available on request</reason>
      <comments />
    </dataset>
  </datasets>
</data>
